# Supplementary material for: Effects of speed, agility, and quickness (SAQ) training on soccer player performance—a systematic review and meta-analysis
Source: PLoS One. 2025 Feb 21;20(2):e0316846. doi: 10.1371/journal.pone.0316846 (PMC11845227; doi:10.1371/journal.pone.0316846)
Supplement: S4 Table — (XLSX) [file pone.0316846.s004.xlsx]

## Sheet: Sheet1
Literature after removing duplicates(122)
serial number	Literature Title	Authors	URL or DOI	Journal	Eliminate the cause
1	تأثير استخدام تدريبات سلم الرشاقة على مستوى الأداء البدني والمهاري لناشئي كرة القدم	ا. أحمد أمين أحمد	https://search.ebscohost.com/login.aspx?direct=true&db=s3h&AN=133495037&site=ehost-live	International Journal of Sports Science & Arts - Arabic 2018 Vol. 3 Pages 41-72	Not in English
2	تأثير استخدام تدريبات سلم الرشاقة على مستوى الأداء البدني والمهاري لناشئي كرة القدم	أ. أ. أ. الشافعي	https://search.ebscohost.com/login.aspx?direct=true&db=s3h&AN=127107517&site=ehost-live	International Journal of Sports Science & Arts - Arabic 2018 Issue part3 Pages 41-72	Not in English
3	Correlação Da Potência Máxima Medida Pelos Testes Running-Based Anaerobic Sprint Test E Salto Vertical Contramovimento Em Atletas De Futebol: Correlation between maximum power measured by the Running-Based Anaerobic Sprint Test and Vertical Jump Countermovement in football players	G. Sganzerla, F. C. de Paula Ravagnani, S. F. Zanatto, D. T. Gama, A. P. Calderaro Calvo and C. d. F. Coelho Ravagnani	https://search.ebscohost.com/login.aspx?direct=true&db=s3h&AN=156880806&site=ehost-live	Revista Brasileira de Futsal e Futebol 2021 Vol. 13 Issue 54 Pages 486-492	Not in English
4	Kadın ve Erkek Sporcularda Anaerobik Performans ve Reaktif Çeviklik Arasındaki İlişkinin İncelenmesi: Kesitsel Bir Çalışma: Investigation of the Relationship Between Anaerobic Performance and Reactive Agility in Female and Male Athletes: A Cross-Sectional Study	E. Tortu, B. Akinoğlu, A. Hasanoğlu and T. Kocahan	https://search.ebscohost.com/login.aspx?direct=true&db=s3h&AN=155798963&site=ehost-live	Turkiye Klinikleri Journal of Sports Sciences 2022 Vol. 14 Issue 1 Pages 49-55	Not in English
5	تأثير تدريبات الرشاقة التفاعمية الخاصة عمى بعض المتطمبات الحركية وتحركات القدمين لدى ناشئ التايكوندو	س. غفران حسنى حامد	https://search.ebscohost.com/login.aspx?direct=true&db=s3h&AN=159388363&site=ehost-live	International Journal of Sports Science & Arts - Arabic 2022 Vol. 71 Issue 1 Pages 73-92	Not in English
6	Puberte Öncesi Dönemde Futbolculara Uygulanan 8 Haftalık Sürat, Çeviklik ve Çabukluk Antrenmanlarının Futbolcuların Hızlanma, Yön Değiştirme, Çeviklik ve Sürat Performansı Üzerine Etkisinin incelenmesi: Deneysel Çalışma: Investigation of the Effects of 8-Week Speed, Agility, and Quickness Training Applied to Footballers in the Pre-Puberty Period on Acceleration, Change of Direction, Agility, and …	B. F. Rengül, E. Tortu and İ. İnce	https://search.ebscohost.com/login.aspx?direct=true&db=s3h&AN=163008383&site=ehost-live	Turkiye Klinikleri Journal of Sports Sciences 2023 Vol. 15 Issue 1 Pages 86-95	Not in English
7	Entrenamiento de agilidad en futbolistas: una revisión sistemática: Agility training in football players: a systematic review	J. Pérez-Gómez, J. P. Martín-Martínez, J. Carlos Vivas and P. E. Alcaraz	https://search.ebscohost.com/login.aspx?direct=true&db=s3h&AN=124635131&site=ehost-live	Cultura, Ciencia y Deporte 2017 Vol. 12 Issue 35 Pages 127-134	Not in English
8	Change of Direction Speed and Reactive Agility Performance - the Reliability of a Newly Constructed Measuring Protocols: A Brief Report: HITROST SPREMEMBE SMERI IN IZVEDBA NEPROGRAMIRANE AGILNOSTI - ZANESLJIVOST NA NOVO ZASNOVANIH MERITVENIH POSTOPKOV: KRATKO POROČILO				Not full text
9	Effect of two modes of circuit training on speed	D. Maniazhagu	https://www.indianjournals.com/ijor.aspx?target=ijor:ijpesmys&volume=6&issue=3&article=001	International Journal of Physical Education Sports Management and Yogic Sciences	Not full text
10	Part Ii: Interdisciplinary and Sports Performance	R. Martindale	https://search.ebscohost.com/login.aspx?direct=true&db=s3h&AN=9762316&site=ehost-live	Journal of Sports Sciences 2003 Vol. 21 Issue 4 Pages 255	Review, Conference paper, Note, Undefined
11	Kinetic energy factors in evaluation of athletes	J. N. Jones, J. W. Priest and D. K. Marble	DOI: 10.1519/JSC.0b013e3181821791	J Strength Cond Res 2008 Vol. 22 Issue 6 Pages 2050-5	Review, Conference paper, Note, Undefined
12	Recruitment and Activity of the Pectineus and Piriformis Muscles During Hip Rehabilitation Exercises: An Electromyography Study	J. E. Giphart, J. D. Stull, R. F. LaPrade, M. S. Wahoff and M. J. Philippon	https://search.ebscohost.com/login.aspx?direct=true&db=s3h&AN=77498607&site=ehost-live	American Journal of Sports Medicine 2012 Vol. 40 Issue 7 Pages 1654-1663	Review, Conference paper, Note, Undefined
13	Gender-specific influences of balance, speed, and power on agility performance	D. Sekulic, M. Spasic, D. Mirkov, M. Cavar and T. Sattler	DOI: 10.1519/JSC.0b013e31825c2cb0	J Strength Cond Res 2013 Vol. 27 Issue 3 Pages 802-11	Review, Conference paper, Note, Undefined
14	Nsca Iv International Conference 2014		https://search.ebscohost.com/login.aspx?direct=true&db=s3h&AN=108792489&site=ehost-live	Cultura, Ciencia y Deporte	Review, Conference paper, Note, Undefined
15	The Role and Development of Sprinting Speed in Soccer	T. A. Haugen, E. Tnnessen, J. Hisdal and S. Seiler	https://search.ebscohost.com/login.aspx?direct=true&db=s3h&AN=95701864&site=ehost-live	International Journal of Sports Physiology & Performance 2014 Vol. 9 Issue 3 Pages 432-441	Review, Conference paper, Note, Undefined
16	Predicting Agility Performance with Other Performance Variables in Pubescent Boys: A Multiple-Regression Approach	D. Sekulic, M. Spasic and M. R. Esco	https://search.ebscohost.com/login.aspx?direct=true&db=s3h&AN=95615150&site=ehost-live	Perceptual & Motor Skills 2014 Vol. 118 Issue 2 Pages 447-461	Review, Conference paper, Note, Undefined
17	Profile, Correlation and Structure of Speed in Youth Elite Soccer Players	M. Tomáš, Z. František, M. Lucia and T. Jaroslav	https://search.ebscohost.com/login.aspx?direct=true&db=s3h&AN=95758589&site=ehost-live	Journal of Human Kinetics 2014 Vol. 40 Pages 149-159	Review, Conference paper, Note, Undefined
18	Development of Agility Utilising a Multidimensional Modality of Plyometrics	M. C. Wagner, G. L. Oden, A. P. Glave and W. V. Hyman	https://search.ebscohost.com/login.aspx?direct=true&db=s3h&AN=99817391&site=ehost-live	Journal of Fitness Research 2014 Vol. 3 Issue 3 Pages 49-59	Review, Conference paper, Note, Undefined
19	Anthropometric and physiological characteristics of Melanesian futsal players: a first approach to talent identification in Oceania	O. Galy, P. Zongo, K. Chamari, A. Chaouachi, E. Michalak, A. Dellal, et al.	https://search.ebscohost.com/login.aspx?direct=true&db=s3h&AN=103195940&site=ehost-live	Biology of Sport 2015 Vol. 32 Issue 2 Pages 135-141	Review, Conference paper, Note, Undefined
20	Canonical Relations Between Sport-Specific and Morphological Status Among First League Female Soccer Players: KANONIČKE RELACIJE IZMEĐU MORFOLOŠKOG STATUSA I SPORTSKO SPECIFIČNIH VARIJABLI KOD PRVOLIGAŠKIH FUDBALERKI	P. M. Jelaska, M. Erceg and I. Jelaska	https://search.ebscohost.com/login.aspx?direct=true&db=s3h&AN=111082913&site=ehost-live	Facta Universitatis: Series Physical Education & Sport 2015 Vol. 13 Issue 1 Pages 67-74	Review, Conference paper, Note, Undefined
21	The Relationship between Unilateral Dynamic Stability and Multidirectional Jump Performance in Team Sport Athletes	R. G. Lockie, F. Jalilvand, C. A. Jordan, S. J. Callaghan, M. D. Jeffriess, T. M. Luczo, et al.	https://search.ebscohost.com/login.aspx?direct=true&db=s3h&AN=112043111&site=ehost-live	Sport Science Review 2015 Vol. 24 Issue 5/6 Pages 321-344	Review, Conference paper, Note, Undefined
22	Age-related differences in linear sprint and power characteristics in youth elite soccer players	T. Malý, F. e. Zahálka, P. Hráský, L. Mala, J. Iovská, D. Bujnovský, et al.	https://search.ebscohost.com/login.aspx?direct=true&db=s3h&AN=113619435&site=ehost-live	Journal of Physical Education & Sport 2015 Vol. 15 Issue 4 Pages 857-863	Review, Conference paper, Note, Undefined
23	Level and differences of sprint acceleration among soccer players in three different age categories	M. Dragijsky, T. Maly, D. Bujnovsky, F. Zahalka, M. Hank and L. Mala	https://search.ebscohost.com/login.aspx?direct=true&db=s3h&AN=117636376&site=ehost-live	Journal of Physical Education & Sport 2016 Vol. 16 Issue 2 Pages 522-526	Review, Conference paper, Note, Undefined
24	31st Olympic Games: Training, Performance and Injury in Football (Soccer)	Y. Hong	https://search.ebscohost.com/login.aspx?direct=true&db=s3h&AN=119140567&site=ehost-live	Research in Sports Medicine 2016 Vol. 24 Issue 4 Pages 305-307	Review, Conference paper, Note, Undefined
25	Ground Travel-Induced Impairment of Wellness Is Associated with Fitness and Travel Distance in Young Soccer Players	A. Rabbani and M. Buchheit	https://search.ebscohost.com/login.aspx?direct=true&db=s3h&AN=120421876&site=ehost-live	Kinesiology 2016 Vol. 48 Issue 2 Pages 200-206	Review, Conference paper, Note, Undefined
26	Matching Physiological Demand of Competitive Soccer Matches with Comprehensive Complex Training for Soccer Players	A. Treeraj, T. Kamutsri, C. Lawsirirat and C. Intiraporn	https://search.ebscohost.com/login.aspx?direct=true&db=s3h&AN=120375688&site=ehost-live	Journal of Exercise Physiology Online 2016 Vol. 19 Issue 6 Pages 94-103	Review, Conference paper, Note, Undefined
27	Pubertal development of body size and soccer-specific functional capacities in adolescent players	H. M. Carvalho, J. A. Lekue, S. M. Gil and I. Bidaurrazaga-Letona	https://search.ebscohost.com/login.aspx?direct=true&db=s3h&AN=125437841&site=ehost-live	Research in Sports Medicine 2017 Vol. 25 Issue 4 Pages 421-436	Review, Conference paper, Note, Undefined
28	A Comparative Study of Selected Motor Coordinative Abilities Between Basketball and Football Players	I. Kerketta and R. Singh	https://search.ebscohost.com/login.aspx?direct=true&db=s3h&AN=123367252&site=ehost-live	International Journal of Sports Sciences & Fitness 2017 Vol. 7 Issue 1 Pages 1-10	Review, Conference paper, Note, Undefined
29	Complex Training and Sprint Abilities of Young Basketball Players: KOMPLEKSNI TRENING I SPRINT SPOSOBNOSTI MLADIH KOŠARKAŠA	D. Nikolic, D. Beric, M. Kocic and B. Daskalovski	https://search.ebscohost.com/login.aspx?direct=true&db=s3h&AN=124565589&site=ehost-live	Facta Universitatis: Series Physical Education & Sport 2017 Vol. 15 Issue 1 Pages 25-36	Review, Conference paper, Note, Undefined
30	New Position-Specific Movement Ability Test (PoSMAT) Protocol Suite and Norms for Talent Identification, Selection, and Personalized Training for Soccer Players	J. Pathansat, T. Juta and C. Chalerm	https://search.ebscohost.com/login.aspx?direct=true&db=s3h&AN=121047607&site=ehost-live	Journal of Exercise Physiology Online 2017 Vol. 20 Issue 1 Pages 59-82	Review, Conference paper, Note, Undefined
31	Content Validity and Psychometric Properties of the Nomination Scale for Identifying Football Talent (NSIFT): Application to Coaches, Parents and Players	A. Prieto-Ayuso, J. C. Pastor-Vicedo and O. Contreras-Jordán	https://search.ebscohost.com/login.aspx?direct=true&db=s3h&AN=122322303&site=ehost-live	Sports (2075-4663) 2017 Vol. 5 Issue 1 Pages 2	Review, Conference paper, Note, Undefined
32	Exercise training in overweight and obese children: Recreational football and high‐intensity interval training provide similar benefits to physical fitness	N. Cvetković, E. Stojanović, N. Stojiljković, D. Nikolić, A. T. Scanlan and Z. Milanović	https://search.ebscohost.com/login.aspx?direct=true&db=s3h&AN=131278907&site=ehost-live	Scandinavian Journal of Medicine & Science in Sports 2018 Vol. 28 Pages 18-32	Review, Conference paper, Note, Undefined
33	Effects of different conditioning programmes on the performance of high-velocity soccer-related tasks: Systematic review and meta-analysis of controlled trials	A. García-Ramos, G. G. Haff, B. Feriche and S. Jaric	https://search.ebscohost.com/login.aspx?direct=true&db=s3h&AN=127444323&site=ehost-live	International Journal of Sports Science & Coaching 2018 Vol. 13 Issue 1 Pages 129-151	Review, Conference paper, Note, Undefined
34	Physical Conditioning - Speed and Agility in Youth Football	D. F. Teodor	https://search.ebscohost.com/login.aspx?direct=true&db=s3h&AN=127995444&site=ehost-live	Ovidius University Annals, Series Physical Education & Sport/Science, Movement & Health 2018 Vol. 18 Issue 1 Pages 80-84	Review, Conference paper, Note, Undefined
35	Effects of traditional balance and slackline training on physical performance and perceived enjoyment in young soccer players	A. Trecroci, L. Cavaggioni, M. Lastella, M. Broggi, E. Perri, F. M. Iaia, et al.	https://search.ebscohost.com/login.aspx?direct=true&db=s3h&AN=131640196&site=ehost-live	Research in Sports Medicine 2018 Vol. 26 Issue 4 Pages 450-461	Review, Conference paper, Note, Undefined
36	Activity profile in elite Polish soccer players	M. Andrzejewski, B. Pluta, M. Konefał, J. Konarski, J. Chmura and P. Chmura	https://search.ebscohost.com/login.aspx?direct=true&db=s3h&AN=139036148&site=ehost-live	Research in Sports Medicine 2019 Vol. 27 Issue 4 Pages 473-484	Review, Conference paper, Note, Undefined
37	Return to football training and competition after lockdown caused by the COVID-19 pandemic: medical recommendations	G. N. Bisciotti, C. Eirale, A. Corsini, C. Baudot, G. Saillant and H. Chalabi	https://search.ebscohost.com/login.aspx?direct=true&db=s3h&AN=144433483&site=ehost-live	Biology of Sport 2020 Vol. 37 Issue 3 Pages 313-319	Review, Conference paper, Note, Undefined
38	Changes in Body Composition and Muscle Fitness During the Off-Season Period in Young Soccer Players: PROMENE U TELESNOJ KOMPOZICIJI I MIŠIĆNOM FITNESU TOKOM PRELAZNOG PERIODA MLADIH FUDBALERA	M. Jezdimirović, A. Đošić, S. Đorđević and T. Okičić	https://search.ebscohost.com/login.aspx?direct=true&db=s3h&AN=147286890&site=ehost-live	Facta Universitatis: Series Physical Education & Sport 2020 Vol. 18 Issue 2 Pages 371-380	Review, Conference paper, Note, Undefined
39	The Effects of Lower-Extremity Plyometric Training on Soccer-Specific Outcomes in Adult Male Soccer Players: A Systematic Review and Meta-Analysis	P. A. van de Hoef, J. J. Brauers, M. van Smeden, F. J. G. Backx and M. S. Brink	https://search.ebscohost.com/login.aspx?direct=true&db=s3h&AN=141064387&site=ehost-live	International Journal of Sports Physiology & Performance 2020 Vol. 15 Issue 1 Pages 3-17	Review, Conference paper, Note, Undefined
40	Speed, agility and quickness training: A review	P. Walankar and J. Shetty	https://www.kheljournal.com/archives/2020/vol7issue6/PartC/7-5-55-730.pdf	Int J Phys Educ Sports Health 2020 Vol. 7 Issue 6 Pages 157-159	Review, Conference paper, Note, Undefined
41	Effects of Training on the Development of Footballers Agility	D. Božić and O. Krička	https://search.ebscohost.com/login.aspx?direct=true&db=s3h&AN=156560947&site=ehost-live	Sports Logos / Sportski Logos 2021 Vol. 18 Issue 33 Pages 4-9	Review, Conference paper, Note, Undefined
42	Differences in Squat Jump, Linear Sprint, and Change-of-Direction Performance among Youth Soccer Players According to Competitive Level	M. Keiner, A. Kapsecker, T. Stefer, B. Kadlubowski and K. Wirth	https://search.ebscohost.com/login.aspx?direct=true&db=s3h&AN=153876967&site=ehost-live	Sports (2075-4663) 2021 Vol. 9 Issue 11 Pages 149	Review, Conference paper, Note, Undefined
43	Acute kinematics and kinetics changes to wearable resistance during change of direction among soccer players	X. Li, C. Li, Y. Cui and D. P. Wong	https://search.ebscohost.com/login.aspx?direct=true&db=s3h&AN=149092474&site=ehost-live	Research in Sports Medicine 2021 Vol. 29 Issue 2 Pages 155-169	Review, Conference paper, Note, Undefined
44	Acute effects of plyometric warm-up with different box heights on sprint and agility performance in national-level field hockey athletes	T. Sener, K. Sozbir and U. Karli	https://search.ebscohost.com/login.aspx?direct=true&db=s3h&AN=148453290&site=ehost-live	Isokinetics & Exercise Science 2021 Vol. 29 Issue 1 Pages 1-9	Review, Conference paper, Note, Undefined
45	The Effect of Physical Exercise according to a Programme for the Development of Flexibility in the Motor Abilities of Young Football Players	S. Sermaxhaj, F. Arifi, J. Havolli, F. Luta and I. Isufi	https://search.ebscohost.com/login.aspx?direct=true&db=s3h&AN=148522941&site=ehost-live	Sport Mont 2021 Vol. 19 Issue 1 Pages 25-29	Review, Conference paper, Note, Undefined
46	Impact of specialized physical training programs on physical fitness in athletes	S. Issara and C. Chalit	https://search.ebscohost.com/login.aspx?direct=true&db=s3h&AN=156238950&site=ehost-live	Journal of Human Sport & Exercise 2022 Vol. 17 Issue 2 Pages 435-445	Review, Conference paper, Note, Undefined
47	The Relationship among Acceleration, Deceleration and Changes of Direction in Repeated Small Sided Games	M. Konefał, J. Chmura, M. Zacharko, T. Zając and P. Chmura	https://search.ebscohost.com/login.aspx?direct=true&db=s3h&AN=161118821&site=ehost-live	Journal of Human Kinetics 2022 Vol. 85 Issue 1 Pages 96-103	Review, Conference paper, Note, Undefined
48	Effect of Pranayama Exercise on Breath-Holding Capacity of Soccer Players	L. S. Si̇ngh, S. O. Si̇ngh, O. P. Devi̇, W. J. Si̇ngh and S. S. Si̇ngh	https://search.ebscohost.com/login.aspx?direct=true&db=s3h&AN=162194631&site=ehost-live	International Journal of Disabilities Sports & Health Sciences 2022 Vol. 5 Issue 2 Pages 97-105	Review, Conference paper, Note, Undefined
49	Are Change of Direction and Small-Sided Game Practises Distinctive Factors in Regional Amateur League Football Players?: Mudança de direção e práticas de jogo reduzido são fatores distintivos em jogadores regionais de futebol amador?	M. Söyler and R. Zileli	https://search.ebscohost.com/login.aspx?direct=true&db=s3h&AN=162577245&site=ehost-live	Revista Brasileira de Futsal e Futebol 2022 Vol. 14 Issue 59 Pages 461-474	Review, Conference paper, Note, Undefined
50	The Effect of Q Angle on Anaerobic Peak Power and Balance in 15-17 Age Group Football Players: 15-17 Yaş Grubu Futbolcularda Q Açısının Anaerobik Zirve Güce ve Dengeye Etkisi	N. Vurgun, Ş. Şarvan Cengi̇z, H. Karesi̇ and H. Örcütaş	https://search.ebscohost.com/login.aspx?direct=true&db=s3h&AN=162126776&site=ehost-live	Mediterranean Journal of Sport Science (MJSS) 2022 Vol. 5 Pages 371-381	Review, Conference paper, Note, Undefined
51	Enhancing Soccer-Specific Motor Skills Through Visual Training: A Quasi-Experimental Study in Young Soccer Players	E. Bekris, A. Gioldasis, A. Souglis, E. Zacharakis and A. Smirniotou	https://search.ebscohost.com/login.aspx?direct=true&db=s3h&AN=172030920&site=ehost-live	Baltic Journal of Sport & Health Sciences 2023 Vol. 129 Issue 2 Pages 28-38	Review, Conference paper, Note, Undefined
52	The Effect of 6-week Traditional Balinese Game of Megoak-goakan on the Running Speed of Junior Pencak Silat Athletes: Wpływ wprowadzenia w ciągu 6 tygodni tradycyjnej balijskiej gry megoak-goakan na szybkość biegu juniorów trenujących Pencak Silat	M. A. Dharmadi and N. L. P. Spyanawati	https://search.ebscohost.com/login.aspx?direct=true&db=s3h&AN=164794605&site=ehost-live	Ido Movement for Culture. Journal of Martial Arts Anthropology 2023 Vol. 23 Issue 3 Pages 98-105	Review, Conference paper, Note, Undefined
53	Concentration, eye coordination and agility: How they influence badminton playing skills	Donie, M. N. M. Shapie, A. Okilanda, E. Edmizal, D. Suryadi and M. A. Suganda	https://search.ebscohost.com/login.aspx?direct=true&db=s3h&AN=174741900&site=ehost-live	Journal of Physical Education & Sport 2023 Vol. 23 Issue 12 Pages 3309-3317	Review, Conference paper, Note, Undefined
54	Fitness training in functional preparedness of highly qualified football players	G. Lisenchuk, V. Leleka, K. Bogatyrev, S. Kokareva, O. Adamenko, N. Shchekotylina, et al.	https://search.ebscohost.com/login.aspx?direct=true&db=s3h&AN=162934931&site=ehost-live	Journal of Physical Education & Sport 2023 Vol. 23 Issue 2 Pages 502-509	Review, Conference paper, Note, Undefined
55	Association between ankle muscle strength and agility in competitive badminton players: Association entre la force musculaire de la cheville et l'agilité en compétition joueurs de badminton	S. S. Manjrekar, C. Eapen, A. J. Prabhakar and V. D. Patel	https://search.ebscohost.com/login.aspx?direct=true&db=s3h&AN=174342861&site=ehost-live	Movement & Sport Sciences / Science & Motricité 2023 Issue 122 Pages 1-6	Review, Conference paper, Note, Undefined
56	Soccer Training Methodology: A Coach's Vision: МЕТОДИКА НАВЧАННЯ ГРИ У ФУТБОЛ: БАЧЕННЯ ТРЕНЕРА	A. Sanmiguel-Rodríguez, V. Romo-Pérez, V. Arufe-Giráldez and O. Ramos-Álvarez	https://search.ebscohost.com/login.aspx?direct=true&db=s3h&AN=173639239&site=ehost-live	Physical Education Theory & Methodology 2023 Vol. 23 Issue 5 Pages 651-661	Review, Conference paper, Note, Undefined
57	The Influence of Strength and Speed on a Selected Group of Tests of Agility: UTICAJ SNAGE I BRZINE NA IZABRANU GRUPU TESTOVA AGILNOSTI	N. Miloševic, R. Kreft, B. Leskošek and M. Čoh	https://search.ebscohost.com/login.aspx?direct=true&db=s3h&AN=99765181&site=ehost-live	Facta Universitatis: Series Physical Education & Sport 2014 Vol. 12 Issue 2 Pages 167-178	Not a training study
58	Muscle Contraction Velocity: A Suitable Approach to Analyze the Functional Adaptations in Elite Soccer Players	I. Loturco, L. A. Pereira, R. Kobal, K. Kitamura, R. Ramírez-Campillo, V. Zanetti, et al.	Accession Number: 27803627 PMCID: PMC4974861	J Sports Sci Med 2016 Vol. 15 Issue 3 Pages 483-491	Not a training study
59	Temporal Changes in Technical and Physical Performances During a Small-Sided Game in Elite Youth Soccer Players	A. Moreira, M. Saldanha Aoki, C. Carling, R. Alan Rodrigues Lopes, A. Felipe Schultz de Arruda, M. Lima, et al.	DOI: 10.5812/asjsm.35411	Asian J Sports Med 2016 Vol. 7 Issue 4 Pages e35411	Not a training study
60	Practical Training Applications for Speed and Agility Development in Soccer Players; a Mixed Methods Approach	C. Wing	https://search.ebscohost.com/login.aspx?direct=true&db=s3h&AN=128155481&site=ehost-live	Journal of Australian Strength & Conditioning 2017 Vol. 25 Issue 7 Pages 38-49	Not a training study
61	Correlation Between Sprint, Agility and Vertical Jump of Elite Soccer Players	A. Jazvin, A. Palić, A. Ademović and N. Skender	https://search.ebscohost.com/login.aspx?direct=true&db=s3h&AN=157699668&site=ehost-live	Ovidius University Annals, Series Physical Education & Sport/Science, Movement & Health 2021 Vol. 21 Pages 229-233	Not a training study
62	Age-related differences in linear sprint in adolescent female soccer players	E. Mainer-Pardos, O. Gonzalo-Skok, H. Nobari, D. Lozano and J. Pérez-Gómez	https://search.ebscohost.com/login.aspx?direct=true&db=s3h&AN=152027292&site=ehost-live	BMC Sports Science, Medicine & Rehabilitation 2021 Vol. 13 Issue 1 Pages 1-7	Not a training study
63	Acute Effect of Four Stretching Protocols on Change of Direction in U-17 Male Soccer Players	M. A. Ltifi, M. C. Jlid, J. Coquart, N. Maffulli, R. van den Tillaar and R. Aouadi	https://search.ebscohost.com/login.aspx?direct=true&db=s3h&AN=172752224&site=ehost-live	Sports (2075-4663) 2023 Vol. 11 Issue 9 Pages 165	Not a training study
64	Reactive Agility Performance in Handball; Development and Evaluation of a Sport-Specific Measurement Protocol	M. Spasic, A. Krolo, N. Zenic, A. Delextrat and D. Sekulic	https://search.ebscohost.com/login.aspx?direct=true&db=s3h&AN=109133556&site=ehost-live	Journal of Sports Science & Medicine 2015 Vol. 14 Issue 3 Pages 501-506	Not a training study
65	Effects of Different Contextual Interference Programs in Agility: EFECTOS PRODUCIDOS POR DIFERENTES PROGRAMAS DE INTERFERENCIA CONTEXTUAL EN LA AGILIDAD	J. Yanci, A. Los Arcos, J. J. Salinero, C. Plana, E. Gil and I. Grande	https://search.ebscohost.com/login.aspx?direct=true&db=s3h&AN=110370533&site=ehost-live	International Journal of Medicine & Science of Physical Activity & Sport / Revista Internacional de Medicina y Ciencias de la Actividad Física y del Deporte 2015 Vol. 15 Issue 59 Pages 405-418	Not a training study
66	Combined visual and dribbling performance in young soccer players of different expertise	E. Bekris, I. Gissis, I. Ispyrlidis, E. Mylonis and G. Axeti	https://search.ebscohost.com/login.aspx?direct=true&db=s3h&AN=127711469&site=ehost-live	Research in Sports Medicine 2018 Vol. 26 Issue 1 Pages 43-50	Not a training study
67	The dribbling agility test as a potential tool for evaluating the dribbling skill in young soccer players	E. Bekris, I. Gissis and S. Kounalakis	https://search.ebscohost.com/login.aspx?direct=true&db=s3h&AN=131640199&site=ehost-live	Research in Sports Medicine 2018 Vol. 26 Issue 4 Pages 425-435	Not a training study
68	Assessment of Sprinting Skill of Soccer Players Based on Straight and Zig-Zag Sprint Tests	P. Chmura, M. M. Van Gent, A. Rokita and J. Chmura	https://search.ebscohost.com/login.aspx?direct=true&db=s3h&AN=128451157&site=ehost-live	South African Journal for Research in Sport, Physical Education & Recreation 2018 Vol. 40 Issue 1 Pages 85-95	Not a training study
69	Relationships between Linear Speed and Lower-Body Power with Change-of-Direction Speed in National Collegiate Athletic Association Divisions I and II Women Soccer Athletes	R. G. Lockie, J. J. Dawes and M. T. Jones	https://search.ebscohost.com/login.aspx?direct=true&db=s3h&AN=131001559&site=ehost-live	Sports (2075-4663) 2018 Vol. 6 Issue 2 Pages 30	Not a training study
70	Influence of well-being variables and recovery state in physical enjoyment of professional soccer players during small-sided games	O. Selmi, B. Gonçalves, I. Ouergui, J. Sampaio and A. Bouassida	https://search.ebscohost.com/login.aspx?direct=true&db=s3h&AN=128702690&site=ehost-live	Research in Sports Medicine 2018 Vol. 26 Issue 2 Pages 199-210	Not a training study
71	Physical Performance Comparison Between Under 15 Elite and Sub-Elite Soccer Players	A. Trecroci, Z. Milanović, M. Frontini, F. M. Iaia and G. Alberti	https://search.ebscohost.com/login.aspx?direct=true&db=s3h&AN=128823839&site=ehost-live	Journal of Human Kinetics 2018 Vol. 61 Issue 1 Pages 209-216	Not a training study
72	Age-related trends in anthropometry and jump and sprint performances in elite soccer players from 13 to 20 years of age: A cross-sectional study	J. José Salinero, C. Gonzalez-Millan, D. Gutierrez, J. Abianvicen, P. Burillo and J. Del Coso	https://search.ebscohost.com/login.aspx?direct=true&db=s3h&AN=140225054&site=ehost-live	Journal of Human Sport & Exercise 2019 Vol. 14 Issue 4 Pages 772-783	Not a training study
73	Field-based physical performance of elite and sub-elite middle-adolescent soccer players	A. Trecroci, S. Longo, E. Perri, F. M. Iaia and G. Alberti	https://search.ebscohost.com/login.aspx?direct=true&db=s3h&AN=133508996&site=ehost-live	Research in Sports Medicine 2019 Vol. 27 Issue 1 Pages 60-71	Not a training study
74	Evaluation of ball passing and space detection skill in soccer: implementation of two new soccer tests	E. Bekris, S. Kounalakis, I. Ispirlidis and A. Katis	https://search.ebscohost.com/login.aspx?direct=true&db=s3h&AN=146394219&site=ehost-live	Research in Sports Medicine 2020 Vol. 28 Issue 4 Pages 518-528	Not a training study
75	Influence of Fatigue on Change of Direction Performance in Soccer Players	S. K. Jakobsson, T. Amasay, C. M. Mier and N. Tamulevicius	https://search.ebscohost.com/login.aspx?direct=true&db=s3h&AN=173328912&site=ehost-live	International Journal of Exercise Science 2020 Vol. 13 Issue 1 Pages 656-666	Not a training study
76	The Connection Between the Agility of Adolescent Soccer Players and Their Body Composition: POVEZANOST IZMEĐU AGILNOSTI IGRAČA FUDBALA ADOLESCENATA I NJIHOVE TELESNE KOMPOZICIJE	M. Koltai, Á. Gusztafik, K. Nagyváradi, B. Szeiler, S. Halasi and J. Lepeš	https://search.ebscohost.com/login.aspx?direct=true&db=s3h&AN=148873567&site=ehost-live	Facta Universitatis: Series Physical Education & Sport 2020 Vol. 18 Issue 3 Pages 577-588	Not a training study
77	Can A Superimposed Whole-Body Electromyostimulation Intervention Enhance the Effects of a 10-Week Athletic Strength Training in Youth Elite Soccer Players?	O. Ludwig, J. Berger, T. Schuh, M. Backfisch, S. Becker and M. Fröhlich	https://search.ebscohost.com/login.aspx?direct=true&db=s3h&AN=145178677&site=ehost-live	Journal of Sports Science & Medicine 2020 Vol. 19 Issue 3 Pages 535-546	Not a training study
78	Relationship of Performance Measures and Muscle Activity between a 180° Change of Direction Task and Different Countermovement Jumps	H. Nygaard Falch, H. Guldteig Rædergård and R. Van den Tillaar	https://search.ebscohost.com/login.aspx?direct=true&db=s3h&AN=143025077&site=ehost-live	Sports (2075-4663) 2020 Vol. 8 Issue 4 Pages 47-47	Not a training study
79	Effect of Anaerobic Power on Agility and Quickness in Male National Taekwondo Athletes: UČINEK ANAEROBNE MOČI NA AGILNOST IN HITROST PRI REPREZENTANČNIH TAEKWONDOISTIH	M. Taskin and Y. Akkoyunlu	https://search.ebscohost.com/login.aspx?direct=true&db=s3h&AN=145352633&site=ehost-live	Kinesiologia Slovenica 2020 Vol. 26 Issue 2 Pages 49-57	Not a training study
80	Content validity and reliability of an enjoyable multicomponent agility test for boys: The N-challenge test	N. Morita, T. Ishihara, R. Yamamoto, N. Shide and T. Okuda	https://search.ebscohost.com/login.aspx?direct=true&db=s3h&AN=156475159&site=ehost-live	Journal of Sports Sciences 2022 Vol. 40 Issue 9 Pages 976-983	Not a training study
81	Exploring physical and physiological transformations in Greek semi-professional soccer players during the competitive season	M. Eleftherios, K. Natalia and T. Athanasios	https://search.ebscohost.com/login.aspx?direct=true&db=s3h&AN=174237688&site=ehost-live	Journal of Physical Education & Sport 2023 Vol. 23 Issue 11 Pages 2940-2950	Not a training study
82	Elit Erkek Futbol, Basketbol ve Hentbol Oyuncularının Denge ve Fonksiyonellik Performanslarının Karşılaştırılması: Kesitsel Bir Çalışma: Comparison of Balance and Functionality Performances of Elite Male Football, Basketball and Handball Players: A Cross-sectional Study	B. Haksever, S. Summakoğullari, Ç. Soylu and P. Demi̇r	https://search.ebscohost.com/login.aspx?direct=true&db=s3h&AN=169772691&site=ehost-live	CBÜ Beden Eğitimi & Spor Bilimleri Dergisi 2023 Vol. 18 Issue 1 Pages 95-110	Not a training study
83	The Effects of Biological Age on Speed-Explosive Properties in Young Tennis Players	F. Sinkovic, D. Novak, N. Foretic and E. Zemková	https://search.ebscohost.com/login.aspx?direct=true&db=s3h&AN=164651384&site=ehost-live	Journal of Functional Morphology & Kinesiology 2023 Vol. 8 Issue 2 Pages 48	Not a training study
84	Effect of the Ball on Quickness and Acceleration Performance in Young Soccer Players	E. Nurtekin, T. Halil and A. T. Peker	https://search.ebscohost.com/login.aspx?direct=true&db=s3h&AN=113366763&site=ehost-live	Ovidius University Annals, Series Physical Education & Sport/Science, Movement & Health 2013 Vol. 13 Pages 188-191	Not SAQ training
85	THE EFFECT OF REPEATED AGILITY TRAINING vs. REPEATED SPRINT TRAINING ON ELITE FEMALE SOCCER PLAYERS' PHYSICAL PERFORMANCE: UČINEK PONAVLJAJOČEGA SE TRENINGA AGILNOSTI NA TELESNO ZMOGLJIVOST VRHUNSKIH NOGOMETAŠIC V PRIMERJAVI S PONAVLJAJOČIM SE TRENINGOM ŠPRINTA	S. A. I. Shalfawi, M. Young, E. Tønnessen, T. A. Haugen and E. Enoksen	https://search.ebscohost.com/login.aspx?direct=true&db=s3h&AN=94335490&site=ehost-live	Kinesiologia Slovenica 2013 Vol. 19 Issue 3 Pages 29-42	Not SAQ training
86	Effects of Different Contextual Interference Training Programs on Straight Sprinting and Agility Performance of Primary School Students	J. Yanci, R. Reina, A. Los Arcos and J. Cámara	https://search.ebscohost.com/login.aspx?direct=true&db=s3h&AN=94884580&site=ehost-live	Journal of Sports Science & Medicine 2013 Vol. 12 Issue 3 Pages 601-607	Not SAQ training
87	Effects of speed exercises on acceleration and agility performance in 13-year-old female soccer players	G. E. Mathisen and K. H. Danielsen	https://search.ebscohost.com/login.aspx?direct=true&db=s3h&AN=113619194&site=ehost-live	Journal of Physical Education & Sport 2014 Vol. 14 Issue 4 Pages 471-474	Not SAQ training
88	Progressive resistance, whole body long-axis rotational training improves kicking motion motor performance	J. Nyland, M. Love, R. Burden, R. Krupp and D. N. M. Caborn	https://search.ebscohost.com/login.aspx?direct=true&db=s3h&AN=95595091&site=ehost-live	Physical Therapy in Sport 2014 Vol. 15 Issue 1 Pages 26-32	Not SAQ training
89	Effect of Resistance Tube Exercises on Kicking Accuracy, Vertical Jump and 40-Yard Technical Test in Competitive Football Players - An Experimental Study	A. Tirumala and B. Motimath	https://search.ebscohost.com/login.aspx?direct=true&db=s3h&AN=100987984&site=ehost-live	Human Movement 2014 Vol. 15 Issue 3 Pages 152-159	Not SAQ training
90	Effect of Short Term Agility Training on the Gross Motor Development and Agility Competence in Pre Pubertal Children	Z. Azeem and B. Tanveer	https://search.ebscohost.com/login.aspx?direct=true&db=s3h&AN=108526812&site=ehost-live	International Journal of Sports Sciences & Fitness 2015 Vol. 5 Issue 2 Pages 195-209	Not SAQ training
91	The effect of speed training on sprint and agility performance in female youth soccer players	G. E. Mathisen and A. P. Svein	https://search.ebscohost.com/login.aspx?direct=true&db=s3h&AN=113619449&site=ehost-live	Journal of Physical Education & Sport 2015 Vol. 15 Issue 3 Pages 395-399	Not SAQ training
92	Effect of combined versus repeated sprint training on physical parameters in subelite football players in South Africa	P. H. Boer and M. Van Aswegen	https://search.ebscohost.com/login.aspx?direct=true&db=s3h&AN=120098960&site=ehost-live	Journal of Physical Education & Sport 2016 Vol. 16 Issue 3 Pages 964-971	Not SAQ training
93	Agility training in young elite soccer players: promising results compared to change of direction drills	A. Chaalali, M. Rouissi, M. Chtara, A. Owen, N. L. Bragazzi, W. Moalla, et al.	https://search.ebscohost.com/login.aspx?direct=true&db=s3h&AN=119815641&site=ehost-live	Biology of Sport 2016 Vol. 33 Issue 4 Pages 345-351	Not SAQ training
94	Enhancing Change-of-Direction Speed in Soccer Players by Functional Inertial Eccentric Overload and Vibration Training	J. Tous-Fajardo, O. Gonzalo-Skok, J. L. Arjol-Serrano and P. Tesch	https://search.ebscohost.com/login.aspx?direct=true&db=s3h&AN=112512273&site=ehost-live	International Journal of Sports Physiology & Performance 2016 Vol. 11 Issue 1 Pages 66-73	Not SAQ training
95	Specific physical trainability in elite young soccer players: efficiency over 6 weeks' in-season training	M. Chtara, M. Rouissi, M. Haddad, H. Chtara, A. Chaalali, A. Owen, et al.	https://search.ebscohost.com/login.aspx?direct=true&db=s3h&AN=123119445&site=ehost-live	Biology of Sport 2017 Vol. 34 Issue 2 Pages 137-148	Not SAQ training
96	Specific training for improving the skill and speed in junior football players	D. Monea, R. Prodan and V. T. Grosu	https://search.ebscohost.com/login.aspx?direct=true&db=s3h&AN=128625768&site=ehost-live	Timisoara Physical Education & Rehabilitation Journal 2017 Vol. 10 Issue 19 Pages 207-215	Not SAQ training
97	The Effect of Static Stretching in Agility and Isokinetic Force at Football Players	S. Sermaxhaj, F. Arifi, A. Iber, A. Bahtiri, J. Havolli and S. Sermaxhaj	https://search.ebscohost.com/login.aspx?direct=true&db=s3h&AN=131724887&site=ehost-live	Sport Mont 2018 Vol. 16 Issue 2 Pages 45-49	Not SAQ training
98	Plyometric Training and Sprint Abilities of Young Basketball Players: PLIOMETRIJSKI TRENING I SPRINT SPOSOBNOSTI MLADIH KOŠARKAŠA	N. Aksović, D. Berić, M. Kocić, S. Jakovljević and F. Milanović	https://search.ebscohost.com/login.aspx?direct=true&db=s3h&AN=141352364&site=ehost-live	Facta Universitatis: Series Physical Education & Sport 2019 Vol. 17 Issue 3 Pages 539-548	Not SAQ training
99	Complex Training and Sprint Abilities of Young Basketball Players: KOMPLEKSNI TRENING I SPRINT SPOSOBNOSTI MLADIH KOŠARKAŠA	D. Nikolic, D. Beric, M. Kocic and B. Daskalovski	https://search.ebscohost.com/login.aspx?direct=true&db=s3h&AN=124565589&site=ehost-live	Facta Universitatis: Series Physical Education & Sport 2017 Vol. 15 Issue 1 Pages 25-36	Not SAQ training
100	Effect of core training on speed, quickness and agility in young male football players	M. Doğanay, B. M. Bingül and C. Álvarez-García	DOI: 10.23736/s0022-4707.20.10999-x	J Sports Med Phys Fitness 2020 Vol. 60 Issue 9 Pages 1240-1246	Not SAQ training
101	Effects of Training with an Agility Ladder on Sprint, Agility, and Dribbling Performance in Youth Soccer Players	A. Padrón-Cabo, E. Rey, A. Kalén and P. B. Costa	https://search.ebscohost.com/login.aspx?direct=true&db=s3h&AN=145262244&site=ehost-live	Journal of Human Kinetics 2020 Vol. 73 Issue 1 Pages 219-228	Not SAQ training
102	Short-Term Compound Training on Physical Performance in Young Soccer Players	A. Trecroci, M. Duca, D. Formenti, G. Alberti, F. M. Iaia and S. Longo	https://search.ebscohost.com/login.aspx?direct=true&db=s3h&AN=145269169&site=ehost-live	Sports (2075-4663) 2020 Vol. 8 Issue 8 Pages 108	Not SAQ training
103	Effects of Intensity Modulated Total-Body Circuit Training Combined with Soccer Training on Physical Fitness in Prepubertal Boys After a 6-Month Intervention	M. Boraczyński, T. Boraczyński, J. Gajewski, A. M. Kamelska-Sadowska, P. Gronek and J. Laskin	https://search.ebscohost.com/login.aspx?direct=true&db=s3h&AN=153702432&site=ehost-live	Journal of Human Kinetics 2021 Vol. 80 Issue 1 Pages 207-222	Not SAQ training
104	The Effect of Agility Drill Training on Agility Dribbling Techniques of Young Female Football Players	F. Y. Akhmad Budi Sunaryo, S. Sugiyanto, H. Liskustyawati and S. Riyadi	https://search.ebscohost.com/login.aspx?direct=true&db=s3h&AN=164314439&site=ehost-live	JUMORA: Jurnal Moderasi Olahraga 2022 Vol. 2 Issue 2 Pages 174-187	Not SAQ training
105	Effects of an integrative neuromuscular training protocol vs. FIFA 11+ on sprint, change of direction performance and inter-limb asymmetries in young soccer players	J. Arede, J. Fernandes, J. Moran, N. Leite, D. Romero-Rodriguez and M. Madruga-Parera	https://search.ebscohost.com/login.aspx?direct=true&db=s3h&AN=154664597&site=ehost-live	International Journal of Sports Science & Coaching 2022 Vol. 17 Issue 1 Pages 54-62	Not SAQ training
106	Effects of SAQ Training and Small-Sided Games on Neuromuscular Functioning in Untrained Subjects	R. Polman, J. Bloomfield and A. Edwards	https://search.ebscohost.com/login.aspx?direct=true&db=s3h&AN=47591985&site=ehost-live	International Journal of Sports Physiology & Performance 2009 Vol. 4 Issue 4 Pages 494-505	Not soccer players
107	Influence of Saqtraining on Reaction Time of 100 Sprint Start and Block Acceleration	I. Amany and N. Gehad	https://search.ebscohost.com/login.aspx?direct=true&db=s3h&AN=121203006&site=ehost-live	Ovidius University Annals, Series Physical Education & Sport/Science, Movement & Health 2017 Vol. 17 Issue 1 Pages 5-10	Not soccer players
108	Effects of Speed Training Over the Agility, Quickness and Acceleration for Young Basketball Players: UČINKI HITROSTNEGA TRENINGA NA GIBČNOST, HITROST IN POSPEŠEK PRI MLADIH KOŠARKARJIH	M. Okur, H. Taskin and M. Taskin	https://search.ebscohost.com/login.aspx?direct=true&db=s3h&AN=141323147&site=ehost-live	Kinesiologia Slovenica 2019 Vol. 25 Issue 3 Pages 56-65	Not soccer players
109	Effect of S.a.q Training on Certain Physical Variables and Performance Level for Sabre Fencers	S. A. Mohamed and A. Larion	https://search.ebscohost.com/login.aspx?direct=true&db=s3h&AN=127995439&site=ehost-live	Ovidius University Annals, Series Physical Education & Sport/Science, Movement & Health 2018 Vol. 18 Issue 1 Pages 46-51	Not soccer players
110	Influence of specific speed, agility, and quickness training (SAQ) on speed and explosiveness of football players	A. Rajković, V. Vučetić and D. Bašić	https://www.scopus.com/inward/record.uri?eid=2-s2.0-84904502459&partnerID=40&md5=f05e6e3c05e861e3ddb3a8659118a1f4	Sport Science 2014 Vol. 7 Issue 1 Pages 49-52	Not RCT
111	Effect of Exercise Program Speed, Agility, and Quickness (SAQ) in Improving Speed, Agility, and Acceleration	K. Azmi and N. W. Kusnanik	DOI: 10.1088/1742-6596/947/1/012043	Mathematics, Informatics, Science and Education International Conference (MISEIC) 2018 2018	Not RCT
112	Short Term Agility and Speed Training Programme Effects on Speed, Agility and Dribbling in Young Football Players	M. Zahirović, H. Alić, N. Čović, M. Ibrahimović, M. Talović, E. Jelešković, et al.	https://search.ebscohost.com/login.aspx?direct=true&db=s3h&AN=172448391&site=ehost-live	Homo Sporticus 2023 Vol. 25 Issue 1 Pages 34-40	Included studies
113	Efficacy of speed, agility and quickness training with and without equipment on athletic performance parameters – A randomized control trial	U. Anwer, S. Nuhmani, S. Sharma, M. A. Bari, S. J. Kachanathu and T. S. Abualait	https://www.scopus.com/inward/record.uri?eid=2-s2.0-85102924099&doi=10.13189%2fsaj.2021.090205&partnerID=40&md5=7b49dfa02fa4e21ce0cb92b76bec10be	International Journal of Human Movement and Sports Sciences 2021 Vol. 9 Issue 2 Pages 194-202	Included studies
114	Effects of Speed, Agility, Quickness Training Method on Power Performance in Elite Soccer Players	M. Jovanovic, G. Sporis, D. Omrcen and F. Fiorentini	DOI: 10.1519/JSC.0b013e3181d67c65	JOURNAL OF STRENGTH AND CONDITIONING RESEARCH 2011 Vol. 25 Issue 5 Pages 1285-1292	Included studies
115	Effects of speed, agility and quickness training programme on cognitive and physical performance in preadolescent soccer players	A. Trecroci, L. Cavaggioni, A. Rossi, A. Moriondo, G. Merati, H. Nobari, et al.	DOI: 10.1371/journal.pone.0277683	PLoS ONE 2022 Vol. 17 Issue 12 Pages e0277683	Included studies
116	Effects of a 12 Week SAQ Training Programme on Agility with and without the Ball among Young Soccer Players	Z. Milanović, G. Sporiš, N. Trajković, N. James and K. Šamija	https://search.ebscohost.com/login.aspx?direct=true&db=s3h&AN=91530279&site=ehost-live	Journal of Sports Science & Medicine 2013 Vol. 12 Issue 1 Pages 97-103	Included studies
117	Effective conditioning of female soccer players	R. Polman, D. Walsh, J. Bloomfield and M. Nesti	https://search.ebscohost.com/login.aspx?direct=true&db=s3h&AN=11762953&site=ehost-live	Journal of Sports Sciences 2004 Vol. 22 Issue 2 Pages 191-203	Included studies
118	Effect of Exercise Program Speed, Agility, and Quickness (SAQ) in Improving Speed, Agility, and Acceleration	K. Azmi and N. W. Kusnanik	DOI: 10.1088/1742-6596/947/1/012043	Mathematics, Informatics, Science and Education International Conference (MISEIC) 2018 2018	Included studies
119	Does SAQ training improve the speed and flexibility of young soccer players? A randomized controlled trial	Z. Milanovic, G. Sporis, N. Trajkovic, D. Sekulic, N. James and G. Vuckovic	DOI: 10.1016/j.humov.2014.09.005	HUMAN MOVEMENT SCIENCE 2014 Vol. 38 Pages 197-208	Included studies
120	Agility profile in sub-elite under-11 soccer players: is SAQ training adequate to improve sprint, change of direction speed and reactive agility performance?	A. Trecroci, Z. Milanović, A. Rossi, M. Broggi, D. Formenti and G. Alberti	DOI: 10.1080/15438627.2016.1228063	Res Sports Med 2016 Vol. 24 Issue 4 Pages 331-340	Included studies
121	The detraining and training effects of different training programs on selected bio-motor abilities of college level football players	A. Kanniyan, S. Ibrahim and A. M. Hassan	DOI: 10.7752/jpes.2012.04077	Journal of Physical Education and Sport 2012 Vol. 12 Issue 4 Pages 531-534	Included studies
122	SAQ training on sprint, change-of-direction speed, and agility in U-20 female football players	Y. S. Lee, D. Lee and N. Y. Ahn	DOI: 10.1371/journal.pone.0299204	PLoS One 2024 Vol. 19 Issue 3 Pages e0299204	Included studies
