# Supplementary material for: Effects of speed, agility, and quickness (SAQ) training on soccer player performance—a systematic review and meta-analysis
Source: PLoS One. 2025 Feb 21;20(2):e0316846. doi: 10.1371/journal.pone.0316846 (PMC11845227; doi:10.1371/journal.pone.0316846)
Supplement: S5 Table — (XLSX) [file pone.0316846.s005.xlsx]

## Sheet: Sheet1
Number		Years	Authors	title	LEVEL	Sex	Sample		AGE		Intervention and control measures		WEEK/Frequency/TIME	speed										speed										speed										speed
														5m										10m										20m										25m
							EG	CG	EG	CG	EG	CG		EG/pre-mean	EG/pre-SD	EG/post-mean	EG/post-SD	EG=sample	CG/pre-mean	CG/pre-SD	CG/post-mean	CG/post-SD	CG=sample	EG/pre-mean	EG/pre-SD	EG/post-mean	EG/post-SD	EG=sample	CG/pre-mean	CG/pre-SD	CG/post-mean	CG/post-SD	CG=sample	EG/pre-mean	EG/pre-SD	EG/post-mean	EG/post-SD	EG=sample	CG/pre-mean	CG/pre-SD	CG/post-mean	CG/post-SD	CG=sample	EG/pre-mean	EG/pre-SD	EG/post-mean	EG/post-SD	EG=sample	CG/pre-mean
1	Mirza et al. 2023	2023	Mirza et al.	SHORT TERM AGILITY AND SPEED TRAINING PROGRAMME EFFECTS ON SPEED, AGILITY AND DRIBBLING IN YOUNG FOOTBALL PLAYERS	prepubescent	Male	18	15	8.59±0.69		SAQ	Regular training	4/2/40	1.61	0.2	1.45	0.13	18	1.31	0.08	1.42	0.09	15	2.6	0.26	2.46	0.15	18	2.25	0.11	2.36	0.12	15	4.15	0.31	4.26	0.3	18	4.02	0.18	4.12	0.16	15
2	Umair et al. 2021	2021	Umair et al.	Efficacy of Speed, Agility and Quickness Training with and without Equipment on Athletic Performance Parameters – A Randomized Control Trial	college	Male	33	33	19.64+0.91	18.57+0.50	SAQ EQ	RT	6/3/60																					3.52	0.13	3.19	0.19	33	3.46	0.2	3.37	0.25	33
3	MARIO 2011	2011	MARIO	EFFECTS OF SPEED, AGILITY, QUICKNESS TRAINING METHOD ON POWER PERFORMANCE IN ELITE SOCCER PLAYERS	National level	NR	50	50	19	U19	SAQ	Regular training	8/3/90
4	Athos et al. 2022	2022	Athos et al.	Effects of speed, agility and quickness training programme on cognitive and physical performance in preadolescent soccer players	prepubescent	NR	11	10	9.7 ± 0.4	9.5 ± 0.6	SAQ	SSG	4/3/120	1.27	0.08	1.22	0.09	11	1.28	0.05	1.24	0.06	10											3.96	0.29	3.9	0.28	11	4.07	0.19	4.04	0.21	10
5	Zoran et al. 2013	2013	Zoran et al.	Effects of a 12 Week SAQ Training Programme on Agility with and without the Ball among Young Soccer Players	National level	Male	66	66	U19	U19	SAQ	Regular training	12/4/120-170
6	Polman et al. 2004	2004	Polman et al.	Effective conditioning of female soccer players	National level	Female	12	12	21.2±3.1		SAQ	Regular training	12/2/60																															4.31	0.09	4.14	0.07	12	4.33
6+		2004	Polman et al.		National level	Female	12	12	21.2±3.1		SAQ with EQ	Regular training	12/2/60																															4.33	0.12	4.12	0.13	12	4.33
7		2018	Azmi et al.	Effect of Exercise Program Speed, Agility, and Quickness (SAQ) in Improving Speed, Agility, and Acceleration	NR	NR	13	13	NR		SAQ	Regular training	8/NR/NR
8	Zoran et al. 2014	2014	Zoran et al.	Does SAQ training improve the speed and flexibility of young soccer players? A randomized controlled trial	National level	Male	66	66	18.5±0.4	18.6±0.6	SAQ	Regular training	12/4/120	1.42	0.16	1.4	0.16	66	1.44	0.08	1.46	0.08	66	2.14	0.16	2.07	0.08	66	2.17	0.16	2.21	0.16	66	3.35	0.16	3.34	0.16	66	3.37	0.16	3.37	0.16	66
9	Athos et al. 2016	2016	Athos et al.	Agility profile in sub-elite under-11 soccer players: is SAQ training adequate to improve sprint, change of direction speed and reactive agility performance?	prepubescent	NR	20	19	10.5±0.30	10.7±0.21	SAQ	Regular training	12/2/25	1.53	0.08	1.5	0.08	20	1.49	0.07	1.5	0.09	19											4.27	0.24	4.16	0.26	20	4.11	0.22	4.05	0.23	19
10	Kanniyan et al. 2012	2012	Kanniyan et al.	The detraining and training effects of different training programs on selected bio-motor abilities of college level football players	college	Male	10	10	18-26		SAQ/PLMTS	Regular training	6/3/60-75
11	Lee et al. 2024	2024	Lee et al	SAQ training on sprint, change-of-direction speed, and agility in U-20 female football players	college	Female	9	10	18.89±0.80		SAQ	Regular training	8/3/40	1.45	0.08	1.35	0.05	9	1.41	0.08	1.38	0.07	10	2.3	0.06	2.14	0.09	9	2.3	0.09	2.21	0.04	10	3.74	0.14	3.57	0.12	9	3.67	0.2	3.74	0.17	10
[truncated: 254 more columns]
