# Supplementary material for: Effects of speed, agility, and quickness (SAQ) training on soccer player performance—a systematic review and meta-analysis
Source: PLoS One. 2025 Feb 21;20(2):e0316846. doi: 10.1371/journal.pone.0316846 (PMC11845227; doi:10.1371/journal.pone.0316846)
Supplement: S6 Table — (XLSX) [file pone.0316846.s006.xlsx]

## Sheet: Sheet1
Number		Years	Authors	Risk of bias was assessed using Revman							Whether to include
				Random sequence generation (selection bias)	Allocation concealment (selection bias)	Blinding of participants and personnel(performance bias)	Blinding of outcomes assessment(detection bias)	Incomplete outcome data(attrition bias)	Selective reporting(reporting bias)	Other bias	Yes、No	reason
1	Mirza et al. 2023	2023	Mirza et al.	Low	low	low	unclear	low	low	unclear	Yes
2	Umair et al. 2021	2021	Umair et al.	low	low	low	unclear	low	low	low	Yes
3	MARIO 2011	2011	MARIO								No	Image (data not available)
4	Athos et al. 2022	2022	Athos et al.	Low	unclear	unclear	unclear	low	low	unclear	yes
5	Zoran et al. 2013	2013	Zoran et al.	low	unclear	unclear	unclear	low	low	unclear	yes
6	Polman et al. 2004	2004	Polman et al.	Low	unclear	low	unclear	low	low	unclear	yes
7		2018	Azmi et al.								No	Low PEDro score excluded
8	Zoran et al. 2014	2014	Zoran et al.	low	unclear	unclear	unclear	low	low	low	yes
9	Athos et al. 2016	2016	Athos et al.	Low	Low	unclear	unclear	Low	low	low	yes
10	Kanniyan et al. 2012	2012	Kanniyan et al.	High	High	unclear	unclear	low	unclear	unclear	No	Overall risk of bias was high
11	Lee et al. 2024	2024	Lee et al	High	unclear	unclear	unclear	low	low	low	yes
